# Supplementary material for: Tocotrienol in the Management of Nonalcoholic Fatty Liver Disease: A Systematic Review
Source: Nutrients. 2023 Feb 6;15(4):834. doi: 10.3390/nu15040834 (PMC9965814; doi:10.3390/nu15040834)
Supplement: Supplementary file 1 [file nutrients-15-00834-s001.zip]

Archive with 1 entries (1 files):
- nutrients-2158151-supplementary.pdf
